# Supplementary material for: Characterization of a Novel Phage ΦAb1656-2 and Its Endolysin with Higher Antimicrobial Activity against Multidrug-Resistant Acinetobacter baumannii
Source: Viruses. 2021 Sep 16;13(9):1848. doi: 10.3390/v13091848 (PMC8473069; doi:10.3390/v13091848)
Supplement: Supplementary file 1 [file viruses-13-01848-s001.zip]

Archive with 1 entries (1 files):
- viruses-1346213-supplementary.pdf
